# Supplementary material for: Non-invasive preimplantation genetic testing for conventional IVF blastocysts
Source: J Transl Med. 2022 Sep 4;20:396. doi: 10.1186/s12967-022-03596-0 (PMC9441092; doi:10.1186/s12967-022-03596-0)
Supplement: Supplementary file 3 — Additional file 3: Table S5. The CNV results, parental contamination and other information forms of 161 IVF samples. [file 12967_2022_3596_MOESM3_ESM.xlsx]

## Sheet: Sheet1
Sample ID	TE results	NICS results	Adjusted TE results	Adjusted NICS results	Maternal contamination ratio	Paternal contamination ratio	Sampling times	Gardner score	Quality grade	frozen/fresh embryo	Concordance	Adjusted concordance
1-1	46,XN	46,XN,-18(×1,mos,~30%)	46,XN	46,XN	0	0	D6	6BA	Good	frozen embryo	FP	TN
1-2	46,XN,+13q(q12.13→q34,~88Mb,×3,mos,~40%)	45,XN,-15(×1)	46,XN	45,XN,-15(×1)	0	0	D6	6CB	Poor	frozen embryo	TP	FP
1-3	44,XN,-10(×1),-18(×1)	45,XN,-10(×1),+12(×4),-14(×1),-18(×1)	44,XN,-10(×1),-18(×1)	45,XN,-10(×1),+12(×4),-14(×1),-18(×1)	0	0	D6	4BC	Poor	frozen embryo	TP	TP
1-4	46,XN	N/A	46,XN	N/A	0	0	D6	6AA	Good	frozen embryo	NICS NA	NICS NA
1-5	45,XN,-7(×1),+12(×3),-13(×1)	46,XY,-Y(×0,mos,~50%),-7(×1,mos,~60%),+12(×3,mos,~50%),+13(×3,mos,~50%)	45,XN,-7(×1),+12(×3),-13(×1)	46,XY,-Y(×0,mos,~50%),-7(×1,mos,~60%),+12(×3,mos,~50%),+13(×3,mos,~50%)	0.08	0	D6	6BC	Poor	frozen embryo	TP	TP
1-6	46,XN,-8p(pter→p21.2,~26Mb,×1)	48,XN,+8(×4)	46,XN,-8p(pter→p21.2,~26Mb,×1)	48,XN,+8(×4)	0	0	D6	6BB	Fair	frozen embryo	TP	TP
2-1	46,XN	46,XY,+X(×2,mos,~62%),-Y(×0,mos,~49%)	46,XN	46,XY,+X(×2,mos,~62%)	0.5	0	D6	6AA	Good	fresh embryo	FP	FP
2-2	46,XN,-11p(p15.4→p15.1,~19Mb,×1),+11p(p14.3→p11.12,~28Mb,×4),+11q(×3)	46,XN,+21(×3,mos,~32%)	46,XN,-11p(p15.4→p15.1,~19Mb,×1),+11p(p14.3→p11.12,~28Mb,×4),+11q(×3)	46,XN	0	0	D6	6BC	Poor	fresh embryo	TP	FN
2-3	46,XN	46,XN,-18(×1,mos,~34%)	46,XN	46,XN	0.32	0	D6	4AC	Fair	fresh embryo	FP	TN
2-4	46,XN	46,XN	46,XN	46,XN	0	0	D6	6BB	Fair	fresh embryo	TN	TN
2-5	46,XN	46,XN	46,XN	46,XN	0.32	0	D6	6AA	Good	fresh embryo	TN	TN
2-6	46,XN	47,XN,+18(×3),-21(×1,mos,~37%),-22(×1,mos,~59%)	46,XN	47,XN,+18(×3),-22(×1,mos,~59%)	0	0	D6	5BB	Fair	fresh embryo	FP	FP
2-7	46,XN	46,XY,+X(×2,mos,~41%),-Y(×0,mos,~49%)	46,XN	46,XN	0.34	0	D6	6AA	Good	fresh embryo	FP	TN
2-8	46,XN	50,XN,-3(×1,mos,~48%),+6(×3,mos,~52%),+9(×3),+ 11(×3,mos,~58%),+13(×3),-14(×1,mos,~48%),+15(×3),+16(×3),-20(×1,mos,~58%),+21(×3,mos,~44%)	46,XN	50,XN,+6(×3,mos,~52%),+9(×3),+ 11(×3,mos,~58%),+13(×3),+15(×3),+16(×3),-20(×1,mos,~58%)	0.16	0	D6	6AB	Good	fresh embryo	FP	FP
2-9	46,XN	46,XY,+X(×2,mos,~49%),-Y(×0,mos,~40%)	46,XN	46,XN	0.31	0	D6	5AA	Good	fresh embryo	FP	TN
2-10	46,XN	46,XN	46,XN	46,XN	0	0	D6	5BC	Poor	fresh embryo	TN	TN
2-11	46,XN	44,XN,+10(×3,mos,~44%),-11(×1),+16(×3,mos,~ 62%),-17(×1),-20(×1,mos,~52%),-21(×1,mos,~48%),+22(×3,mos,~47%)	46,XN	44,XN,-11(×1),+16(×3,mos,~ 62%),-17(×1),-20(×1,mos,~52%)	0	0	D6	5BC	Poor	fresh embryo	FP	FP
3-1	48,XN,+13(×3),+19(×3)	45,XY,+X(×2,mos,~49%),-Y(×0,mos,~61%),+13(×3, mos,~40%),+18(×3,mos,~34%),+19(×3,mos,~51%),-21(×1)	48,XN,+13(×3),+19(×3)	45,XY,-Y(×0,mos,~61%),+19(×3,mos,~51%),-21(×1)	0.51	0	D6	6AB	Good	fresh embryo	TP	TP
3-2	46,XN,-5p(×1),-5q(q11.1→q21.3,~60Mb,×1),-5q(q22.1→q31.1,~27Mb,×1),- 5q(q31.2→q31.3,~5Mb,×1),-5q(q31.3→q35.2,~35Mb,×1),-16(×1),+21(×3)	46,XN,-5(×1),+13(×3,mos,~32%),-16(×1,mos,~70%), +18(×3,mos,~43%),+21(×3)	46,XN,-5p(×1),-5q(q11.1→q21.3,~60Mb,×1),-5q(q22.1→q31.1,~27Mb,×1),- 5q(q31.2→q31.3,~5Mb,×1),-5q(q31.3→q35.2,~35Mb,×1),-16(×1),+21(×3)	46,XN,-5(×1),-16(×1,mos,~70%), +21(×3)	0	0	D6	6BB	Fair	fresh embryo	TP	TP
3-3	43,XN,+7p(p11.2→p11.2,~4Mb,×3),-14(×1),-16(×1),-22(×1)	44,XN,-14(×1),-16(×1),-22(×1,mos,~64%)	43,XN,+7p(p11.2→p11.2,~4Mb,×3),-14(×1),-16(×1),-22(×1)	44,XN,-14(×1),-16(×1),-22(×1,mos,~64%)	0	0	D6	5BC	Poor	fresh embryo	TP	TP
3-4	46,XN,-14(×1),+16(×3),-18(×1,mos,~40%)	46,XN,-1(×1,mos,~58%),-14(×1),+16(×3)	46,XN,-14(×1),+16(×3)	46,XN,-1(×1,mos,~58%),-14(×1),+16(×3)	0	0	D7	6BC	Poor	fresh embryo	TP	TP
3-5	45,XN,+7p(p11.2→p11.2,~4Mb,×3),-8(×1)	46,XN,-8(×1,mos,~56%)	45,XN,+7p(p11.2→p11.2,~4Mb,×3),-8(×1)	46,XN,-8(×1,mos,~56%)	0.15	0	D7	6BA	Good	fresh embryo	TP	TP
3-6	46,XN,+15(×3),-22(×1)	46,XN,+15(×3),-22(×1)	46,XN,+15(×3),-22(×1)	46,XN,+15(×3),-22(×1)	0	0	D7	6BC	Poor	fresh embryo	TP	TP
4-1	46,XN,+15(×3),-19(×1)	46,XN,+15(×3),-19(×1),-21(×1,mos,~31%)	46,XN,+15(×3),-19(×1)	46,XN,+15(×3),-19(×1)	0	0	D6	5CB	Poor	frozen embryo	TP	TP
4-2	46,XN,-7p(p22.2→p14.1,~40Mb,×1,mos,~62%)	46,XN,-13(×1,mos,~34%)	46,XN,-7p(p22.2→p14.1,~40Mb,×1,mos,~62%)	46,XN	0	0	D6	6BA	Good	frozen embryo	TP	FN
4-3	46,XN,-17(×1,mos,~40%),+18(×3,mos,~30%)	46,XN	46,XN	46,XN	0.13	0	D6	6AA	Good	frozen embryo	FN	TN
4-4	45,XN,-16(×1),+18q(q12.1→q12.1,~4Mb,×3)	45,XN,-16(×1)	45,XN,-16(×1),+18q(q12.1→q12.1,~4Mb,×3)	45,XN,-16(×1)	0	0	D6	6BC	Poor	frozen embryo	TP	TP
4-5	46,XN	46,XN	46,XN	46,XN	0	0	D7	6BA	Good	frozen embryo	TN	TN
5-1	46,XN	N/A	46,XN	N/A	0	0	D5.5	6AB	Good	fresh embryo	NICS NA	NICS NA
5-2	46,XN	N/A	46,XN	N/A	0	0	D5.5	6BA	Good	fresh embryo	NICS NA	NICS NA
5-3	46,XN	46,XN	46,XN	46,XN	0	0	D5.5	5AB	Good	fresh embryo	TN	TN
5-4	46,XN	47,XN,+11(×3),-21(×1,mos,~36%)	46,XN	47,XN,+11(×3)	0	0	D5.5	5BB	Fair	fresh embryo	FP	FP
5-5	46,XN	46,XN	46,XN	46,XN	0.16	0	D5.5	6BB	Fair	fresh embryo	TN	TN
5-6	45,XN,-22(×1)	44,XY,+X(×2,mos,~57%),-Y(×0,mos,~43%),+1(×3,mos,~50%),-2(×1),+3 (×3,mos,~56%),-5(×1),+7(×3,mos,~43%),-9(×1,mos,~42%),+16(×3,mos,~60%),+18(×3,mos,~63%),+21(×3,mos,~53%),-22(×1,mos,~57%)	45,XN,-22(×1)	44,XY,+X(×2,mos,~57%),+1(×3,mos,~50%),-2(×1),+3 (×3,mos,~56%),-5(×1),+16(×3,mos,~60%),+18(×3,mos,~63%),+21(×3,mos,~53%),-22(×1,mos,~57%)	0	0	D5.5	5BB	Fair	fresh embryo	TP	TP
5-7	46,XN,+16p(×3),+16q(q12.1→q21,~20Mb,×3),+ 16q(q23.1→q24.1,~12Mb,×3)	47,XN,+16(×3)	46,XN,+16p(×3),+16q(q12.1→q21,~20Mb,×3),+ 16q(q23.1→q24.1,~12Mb,×3)	47,XN,+16(×3)	0	0	D5.5	6BB	Fair	fresh embryo	TP	TP
5-8	47,XN,+21(×3)	46,XN,+21(×3,mos,~65%),-22(×1,mos,~41%)	47,XN,+21(×3)	46,XN,+21(×3,mos,~65%)	0	0	D5.5	5CB	Poor	fresh embryo	TP	TP
5-9	46,XN,-1q(q21.2→q41,~71Mb,×1,mos,~70%)	N/A	46,XN,-1q(q21.2→q41,~71Mb,×1,mos,~70%)	N/A	0	0	D5.5	5BB	Fair	fresh embryo	NICS NA	NICS NA
5-10	44,XN,-1(×1),-4p(×1),-4q(q13.1→q35.1,~ 125Mb,×1),-4q(q35.1→q35.2,~6Mb,×1)	45,XN,-1(×1)	44,XN,-1(×1),-4p(×1),-4q(q13.1→q35.1,~ 125Mb,×1),-4q(q35.1→q35.2,~6Mb,×1)	45,XN,-1(×1)	0	0	D5.5	4BC	Poor	fresh embryo	TP	TP
5-11	46,XN	46,XY,+X(×2,mos,~51%),-Y(×0,mos,~62%)	46,XN	46,XY,+X(×2,mos,~51%),-Y(×0,mos,~62%)	0	0	D5.5	5BC	Poor	fresh embryo	FP	FP
6-1	45,XN,-5(×1)	45,XN,-5(×1)	45,XN,-5(×1)	45,XN,-5(×1)	0	0	D6	5BB	Fair	fresh embryo	TP	TP
6-2	46,XN	46,XN	46,XN	46,XN	0	0	D6	6BB	Fair	fresh embryo	TN	TN
6-3	46,XN	46,XN	46,XN	46,XN	0	0	D6	6BB	Fair	fresh embryo	TN	TN
6-4	46,XN	46,XN	46,XN	46,XN	0	0	D6	6BB	Fair	fresh embryo	TN	TN
6-5	46,XN	46,XX,-X(×1,mos,~44%)	46,XN	46,XN	0.1	0	D6	6AA	Good	fresh embryo	FP	TN
6-6	46,XN,+15q(q14→q24.3,~42Mb,×3,mos,~41%),+21(×3,mos,~49%)	47,XXX,+X(×3),-1(×1),-2(×1),-3(×1),+4(×3),+5(×3),+6(×3,mos,~70%),-8(×1),+9(×3),+11(×3),-13(×1),+14(×3,mos,~70%),-15(×0),+16(×3),+17(×3),+18(×4),-20(×1),+21(×3,mos,~59%)	46,XN	47,XXX,+X(×3),-1(×1),-2(×1),-3(×1),+4(×3),+5(×3),+6(×3,mos,~70%),-8(×1),+9(×3),+11(×3),-13(×1),+14(×3,mos,~70%),-15(×0),+16(×3),+17(×3),+18(×4),-20(×1),+21(×3,mos,~59%)	0	0	D6	6BB	Fair	fresh embryo	TP	FP
6-7	46,XN	46,XN	46,XN	46,XN	0.27	0	D6	6AA	Good	fresh embryo	TN	TN
6-8	46,XN	46,XN,-8(×1,mos,~48%)	46,XN	46,XN	0.12	0	D6	6AA	Good	fresh embryo	FP	TN
6-9	46,XN	46,XN,-8(×1,mos,~44%)	46,XN	46,XN	0	0	D6	6BB	Fair	fresh embryo	FP	TN
6-10	46,XN	46,XN,-21(×1,mos,~32%)	46,XN	46,XN	0.17	0	D6	6BB	Fair	fresh embryo	FP	TN
6-11	46,XN	46,XN	46,XN	46,XN	0	0	D6	6BC	Poor	fresh embryo	TN	TN
6-12	46,XN	46,XN,+9(×3,mos,~57%)	46,XN	46,XN,+9(×3,mos,~57%)	0.33	0	D6	6BB	Fair	fresh embryo	FP	FP
6-13	46,XN	46,XN	46,XN	46,XN	0	0	D7	6AB	Good	fresh embryo	TN	TN
6-14	46,XX,+X(×3,mos,~40%),-8q(q11.21→q24.21,~81Mb,×1,mos,~64%),-11(×1,mos,~40%),+21(×3,mos,~30%)	46,XN	46,XX,-8q(q11.21→q24.21,~81Mb,×1,mos,~64%)	46,XN	0.04	0	D7	6BB	Fair	fresh embryo	FN	FN
6-15	46,XN	46,XN,-14(×1,mos,~52%),-21(×1,mos,~43%),-22(×1,mos,~64%)	46,XN	46,XN,-14(×1,mos,~52%),-22(×1,mos,~64%)	0	0	D7	6BC	Poor	fresh embryo	FP	FP
6-16	46,XN	45,XN,-9(×1)	46,XN	45,XN,-9(×1)	0	0	D7	6AA	Good	fresh embryo	FP	FP
7-1	46,XN	46,XN	46,XN	46,XN	0.31	0	D6	5BB	Fair	fresh embryo	TN	TN
7-2	46,XN,-10p(p15.3→p14,~12Mb,×1),-10q(×1,mos,~42%)	45,XN,-2(×1,mos,~44%),-5(×1,mos,~46%),-7(×1,mos,~41%),-10(×1),-14(×1,mos,~45%),-20(×1,mos,~42%),-22(×1,mos,~41%)	46,XN,-10p(p15.3→p14,~12Mb,×1)	45,XN,-10(×1)	0	0	D6	6BB	Fair	fresh embryo	TP	TP
7-3	46,XN,-11q(q22.3→q25,~25Mb,×1)	45,X,-X(×1),+7(×3,mos,~54%),-12(×1,mos,~62%),-14(×1,mos,~42%),-15(×1,mos,~41%),-19(×1,mos,~52%)	46,XN,-11q(q22.3→q25,~25Mb,×1)	45,X,-X(×1),+7(×3,mos,~54%),-12(×1,mos,~62%),-19(×1,mos,~52%)	0.06	0	D6	5BC	Poor	fresh embryo	TP	TP
7-4	46,XN	46,XN	46,XN	46,XN	0.11	0	D6	4BC	Poor	fresh embryo	TN	TN
8-1	46,XN	47,XN,-3(×1,mos,~52%),-6(×1,mos,~45%),+7(×3,mos,~40%),-9(×1,mos,~44%),+18(×3),+19(×3,mos,~68%),+21(×3,mos,~56%),+22(×3,mos,~50%)	46,XN	47,XN,-3(×1,mos,~52%),+18(×3),+19(×3,mos,~68%),+21(×3,mos,~56%),+22(×3,mos,~50%)	0	0	D6	6AA	Good	frozen embryo	FP	FP
8-2	46,XN	46,XN,-2(×1,mos,~52%),-6(×1,mos,~61%),-12(×1,mos,~54%),+18(×3),-21(×1),-22(×1,mos,~58%)	46,XN	46,XN,-2(×1,mos,~52%),-6(×1,mos,~61%),-12(×1,mos,~54%),+18(×3),-21(×1),-22(×1,mos,~58%)	0	0	D6	6BB	Fair	frozen embryo	FP	FP
9-1	46,XN	N/A	46,XN	N/A	0	0	D6	4BB	Fair	fresh embryo	NICS NA	NICS NA
9-2	45, X(×1)	45,X,-X(×1)	45, X(×1)	45,X,-X(×1)	0	0	D6	6BA	Good	fresh embryo	TP	TP
9-3	45, 7(×1),+16p(×3),+16q(q12.1→q22.1,~21Mb,×3),+16q(q23.1→q24.1,~12Mb,×3)	N/A	45, 7(×1),+16p(×3),+16q(q12.1→q22.1,~21Mb,×3),+16q(q23.1→q24.1,~12Mb,×3)	N/A	0	0	D6	4BC	Poor	fresh embryo	NICS NA	NICS NA
10-1	46,XN	46,XN,+9(×3,mos,~30%),+14(×3,mos,~30%),+18(×3,mos,~57%),+20(×3,mos,~32%)	46,XN	46,XN,+18(×3,mos,~57%)	0	0	D6	4BB	Fair	frozen embryo	FP	FP
10-2	46,XN	46,XY,+X(×2,mos,~38%),-Y(×0,mos,~39%),-12(×1,mos,~31%)	46,XN	46,XN	0.3	0	D6	4BA	Good	frozen embryo	FP	TN
10-3	46,XN	46,XN	46,XN	46,XN	0.33	0	D6	4BB	Fair	frozen embryo	TN	TN
10-4	NA	46,XN,-9(×1,mos,~37%)	N/A	46,XN	0	0	D7	5BB	Fair	frozen embryo	TE NA	TE NA
11-1	46,XN	46,XN,-16(×1,mos,~43%)	46,XN	46,XN	0	0	D6	4BB	Fair	fresh embryo	FP	TN
11-2	46,XN	46,XN	46,XN	46,XN	0.22	0	D6	6BB	Fair	fresh embryo	TN	TN
11-3	47,XN,+11(×3)	47,XN,+2(×3,mos,~65%),-3(×1,mos,~48%),-4(×1),-5(×1,mos,~37%),-8(×1,mos,~49%),-10(×1,mos,~39%),+13(×3),+14(×3,mos,~43%),+16(×3,mos,~38%),+17(×3,mos,~50%),+19(×3,mos,~40%),+20(×3,mos,~57%),+21(×3),+22(×3,mos,~35%)	47,XN,+11(×3)	47,XN,+2(×3,mos,~65%),-4(×1),+13(×3),+17(×3,mos,~50%),+20(×3,mos,~57%),+21(×3)	0	0	D6	4BC	Poor	fresh embryo	TP	TP
11-4	46,XN	46,XX,-X(×1,mos,~55%),+1(×3,mos,~34%),+11(×3,mos,~43%)	46,XN	46,XX,-X(×1,mos,~55%)	0.33	0	D6	6BC	Poor	fresh embryo	FP	FP
12-1	46,XN	46,XN	46,XN	46,XN	0	0	D6	4BB	Fair	frozen embryo	TN	TN
12-2	46,XN	46,XY,+Y(×2,mos,~56%),-22(×1,mos,~31%)	46,XN	46,XY,+Y(×2,mos,~56%)	0	0	D6	5CB	Poor	frozen embryo	FP	FP
12-3	46,XN	46,XN,-9(×1,mos,~44%)	46,XN	46,XN	0	0	D6	4BC	Poor	frozen embryo	FP	TN
12-4	45, -13(×1)	46,XY,+X(×2,mos,~30%),-Y(×0,mos,~30%),-13(×1,mos,~61%)	45, -13(×1)	46,XY,-13(×1,mos,~61%)	0.3	0	D6	4BC	Poor	frozen embryo	TP	TP
13-1	45,XN,-22(×1)	46,XN,+3(×3,mos,~35%),-7(×1,mos,~56%),-8(×1,mos,~53%),+9(×3,mos,~37%),-10(×1,mos,~55%),+11(×3),+17(×3,mos,~40%),+18(×3,mos,~50%),-22(×1)	45,XN,-22(×1)	46,XN,-7(×1,mos,~56%),-8(×1,mos,~53%),-10(×1,mos,~55%),+11(×3),+18(×3,mos,~50%),-22(×1)	0	0	D5.5	6BA	Good	frozen embryo	TP	TP
13-2	46,XN	46,XN,-6(×1,mos,~32%),+21(×3,mos,~43%)	46,XN	46,XN	0	0	D5.5	5AB	Good	frozen embryo	FP	TN
13-3	47,XN,+16(×3)	48,XN,+1(×3,mos,~35%),+15(×4),+16(×3,mos,~45%),+18(×3,mos,~35%),-20(×1,mos,~61%)	47,XN,+16(×3)	48,XN,+15(×4),-20(×1,mos,~61%)	0	0	D5.5	5BB	Fair	frozen embryo	TP	TP
13-4	47,XN,+15(×3)	N/A	47,XN,+15(×3)	N/A	0	0	D5.5	5AB	Good	frozen embryo	NICS NA	NICS NA
13-5	46,XY,+Xp(×2,mos,~37%),+Xq(q11.1→q13.3,~14Mb,×2,mos,~30%),+Xq(q21.1→q26.2,~57Mb,×2,mos,~40%),+Xq(q26.3→q28,~21Mb,×2,mos,~33%),-22(×1,mos,~49%)	46,XY,+X(×2,mos,~43%),-Y(×0,mos,~44%)	46,XN	46,XN	0.32	0	D5.5	5BB	Fair	frozen embryo	TP	TN
13-6	46,XN	49,XN,+2(×3,mos,~37%),+3(×3,mos,~40%),+4(×3,mos,~51%),-5(×1),+7(×3,mos,~45%),-8(×1),-10(×1,mos,~52%),-11(×1,mos,~31%),+12(×3,mos,~35%),+15(×5),+16(×3,mos,~51%),+17(×5),-18(×1),-20(×1,mos,~55%),-22(×1,mos,~37%)	46,XN	49,XN,-5(×1),-8(×1),-10(×1,mos,~52%),+15(×5),+16(×3,mos,~51%),+17(×5),-18(×1),-20(×1,mos,~55%)	0	0	D5.5	6BB	Fair	frozen embryo	FP	FP
13-7	45,XN,-16(×1)	45,XN,-16(×1)	45,XN,-16(×1)	45,XN,-16(×1)	0	0	D5.5	6BB	Fair	frozen embryo	TP	TP
13-8	46,XY,+Xp(×2,mos,~36%),+Xq(×2,mos,~34%),-4p(pter→p15.32,~18Mb,×1,mos,~52%),-4p(p15.31→p15.1,~18Mb,×1,mos,~67%),-4p(p14→p12,~13Mb,×1,mos,~56%),-4q(×1,mos,~61%),-9q(q21.11→q33.1,~49Mb,×1,mos,~46%),-9q(q33.1→q34.11,~12Mb,×1,mos,~35%),-11q(×1,mos,~42%),-13q(q13.3→q14.3,~13Mb,×1,mos,~47%),-13q(q14.3→q21.2,~11Mb,×1,mos,~32%),-13q(q31.1→q34,~31Mb,×1,mos,~37%),-16p(p13.3→p12.2,~22Mb,×1,mos,~39%),-16q(×1,…	46,XY,+X(×2,mos,~30%),-4(×1,mos,~68%),+6(×3,mos,~35%),-22(×1,mos,~65%)	46,XY-4p(pter→p15.32,~18Mb,×1,mos,~52%),-4p(p15.31→p15.1,~18Mb,×1,mos,~67%),-4p(p14→p12,~13Mb,×1,mos,~56%),-4q(×1,mos,~61%),-22(×1,mos,~53%)	46,XY,-4(×1,mos,~68%),-22(×1,mos,~65%)	0	0	D6	6BC	Poor	frozen embryo	TP	TP
13-9	48,XY,+Xp(×2),+Xq(×2,mos,~68%),+2p(×3,mos,~69%),+2q(×3,mos,~64%),+3p(p26.3→p22.1,~40Mb,×3,mos,~63%),+3p(p22.1→p21.2,~12Mb,×3),+3p(p21.1→p11.1,~37Mb,×3,mos,~59%),+3q(×3,mos,~68%),+6(×3,mos,~70%),+14(×3),+18p(×3),+18q(×3,mos,~66%),+22(×3)	47,XY,+X(×2,mos,~44%),-1(×1,mos,~33%),-2(×1,mos,~52%),-3(×1,mos,~32%),-4(×1,mos,~38%),+5(×3),+8(×3,mos,~67%),+9(×3,mos,~50%),-10(×1),-11(×1,mos,~53%),+12(×3,mos,~51%),+13(×3,mos,~45%),+15(×3,mos,~55%),-16(×1,mos,~64%),+18(×3),-21(×1,mos,~65%),+22(×3,mos,~45%)	48,XY,+Xp(×2),+Xq(×2,mos,~68%),+2p(×3,mos,~69%),+2q(×3,mos,~64%),+3p(p26.3→p22.1,~40Mb,×3,mos,~63%),+3p(p22.1→p21.2,~12Mb,×3),+3p(p21.1→p11.1,~37Mb,×3,mos,~59%),+3q(×3,mos,~68%),+6(×3,mos,~70%),+14(×3),+18p(×3),+18q(×3,mos,~66%),+22(×3)	47,XY,-2(×1,mos,~52%)+5(×3),+8(×3,mos,~67%),+9(×3,mos,~50%),-10(×1),-11(×1,mos,~53%),+12(×3,mos,~51%),+15(×3,mos,~55%),-16(×1,mos,~64%),+18(×3),-21(×1,mos,~65%)	0	0	D6	6AB	Good	frozen embryo	TP	TP
13-10	45,XN,-16(×1)	45,XN,+8(×3,mos,~30%),-16(×1),+20(×3,mos,~34%)	45,XN,-16(×1)	45,XN,-16(×1)	0	0	D6	6BC	Poor	frozen embryo	TP	TP
14-1	46,XN	48,XN,+22(×4)	46,XN	48,XN,+22(×4)	0.57	0	D6	6AA	Good	fresh embryo	FP	FP
14-2	46,XN,-14q(q12→q32.33,~78Mb,×1,mos,~62%)	46,XN,+1(×3,mos,~35%),-12(×1,mos,~37%),-18(×1,mos,~39%),-20(×1,mos,~40%),-22(×1,mos,~36%)	46,XN,-14q(q12→q32.33,~78Mb,×1,mos,~62%)	46,XN	0	0	D6	6BA	Good	fresh embryo	TP	FN
14-3	46,XX,-X(×1,mos,~70%)	N/A	46,XX,-X(×1,mos,~70%)	N/A	0	0	D6	6BA	Good	fresh embryo	NICS NA	NICS NA
14-4	46,XN	N/A	46,XN	N/A	0	0	D6	6BA	Good	fresh embryo	NICS NA	NICS NA
14-5	46,XN	46,XN	46,XN	46,XN	0.25	0	D6	6AA	Good	fresh embryo	TN	TN
14-6	46,XN	46,XN,+2(×3,mos,~35%),+11(×3,mos,~30%),-21(×1,mos,~35%)	46,XN	46,XN	0	0	D6	6BA	Good	fresh embryo	FP	TN
14-7	46,XN	45,XN,-11(×1)	46,XN	45,XN,-11(×1)	0	0	D6	6AA	Good	fresh embryo	FP	FP
14-8	47,XN,+1(×3),+4p(×3,mos,~59%),+4q(×3,mos,~52%),-5p(×1,mos,~62%),-5q(×1),+6(×3,mos,~50%),-12p(×1,mos,~42%),-12q(q11→q21.31,~49Mb,×1,mos,~40%),-12q(q21.32→q23.2,~16Mb,×1,mos,~58%),-12q(q23.2→q24.33,~29Mb,×1,mos,~37%),-13q(q13.3→q22.1,~38Mb,×1,mos,~31%),-15q(q13.3→q25.3,~54Mb,×1,mos,~51%),-15q(q25.3→q26.3,~15Mb,×1,mos,~39%),-18p(×1,mos,~35%),-18q(×1,mos,~31%)	45,XN,-12(×1),+15(×3,mos,~31%),+19(×3,mos,~39%),+20(×3,mos,~66%)	47,XN,+1(×3),+4p(×3,mos,~59%),+4q(×3,mos,~52%),-5p(×1,mos,~62%),-5q(×1),+6(×3,mos,~50%)-12q(q21.32→q23.2,~16Mb,×1,mos,~58%)-15q(q13.3→q25.3,~54Mb,×1,mos,~51%)	45,XN,-12(×1),+20(×3,mos,~66%)	0	0	D6	5BB	Fair	fresh embryo	TP	TP
14-9	46,XN	N/A	46,XN	N/A	0	0	D6	6AA	Good	fresh embryo	NICS NA	NICS NA
15-1	46,XN,+6(×3,mos,~40%)	N/A	46,XN	N/A	0	0	D6	4BA	Good	frozen embryo	NICS NA	NICS NA
15-2	46,XN	N/A	46,XN	N/A	0	0	D6	6AA	Good	frozen embryo	NICS NA	NICS NA
15-3	46,XN	45,XN,-1(×1,mos,~32%),-4(×1,mos,~41%),+5(×3,mos,~46%),-9(×1),+12(×3,mos,~43%),+18(×3,mos,~56%),+22(×3,mos,~53%)	46,XN	45,XN,-9(×1),+18(×3,mos,~56%),+22(×3,mos,~53%)	0	0	D6	5BB	Fair	frozen embryo	FP	FP
15-4	46,XN	46,XN,-22(×1,mos,~38%)	46,XN	46,XN	0	0	D6	6BB	Fair	frozen embryo	FP	TN
15-5	46,XN	46,XN,-3(×1,mos,~67%)	46,XN	46,XN,-3(×1,mos,~67%)	0	0	D6	6BB	Fair	frozen embryo	FP	FP
15-6	47,XN,-1q(q41→q42.2,~13Mb,×1,mos,~30%),-1q(q42.2→q44,~15Mb,×1),+11(×3)	N/A	47,XN,-1q(q42.2→q44,~15Mb,×1),+11(×3)	N/A	0	0	D6	6BB	Fair	frozen embryo	NICS NA	NICS NA
15-7	46,XN,+1(×3,mos,~30%),+2p(pter→p25.2,~8Mb,×3),+2p(p25.1→p24.1,~16Mb,×3,mos,~62%),+2p(p23.2→p11.2,~60Mb,×3,mos,~57%),+2q(×3,mos,~57%),+3(×3,mos,~50%),+10(×3,mos,~60%),+19p(×3,mos,~58%),+19q(×3,mos,~52%)	47,XY,-X(×0,mos,~63%),-Y(×0,mos,~68%),+1(×3,mos,~34%),-2(×1,mos,~46%),-3(×1),+4(×3,mos,~66%),+5(×3,mos,~69%),+6(×3,mos,~57%),-8(×1),-9(×1,mos,~43%),+10(×4),-11(×1),-13(×1,mos,~30%),+15(×3,mos,~35%),+16(×3,mos,~66%),+18(×3),+22(×3)	46,XN,+2p(pter→p25.2,~8Mb,×3),+2p(p25.1→p24.1,~16Mb,×3,mos,~62%),+2p(p23.2→p11.2,~60Mb,×3,mos,~57%),+2q(×3,mos,~57%),+3(×3,mos,~50%),+10(×3,mos,~60%),+19p(×3,mos,~58%),+19q(×3,mos,~52%)	47,XY,-X(×0,mos,~63%),-Y(×0,mos,~68%),-3(×1),+4(×3,mos,~66%),+5(×3,mos,~69%),+6(×3,mos,~57%),-8(×1),+10(×4),-11(×1),+16(×3,mos,~66%),+18(×3),+22(×3)	0	0	D6	4BB	Fair	frozen embryo	TP	TP
16-1	46,XN	46,XX,-X(×1,mos,~39%),-3(×1,mos,~44%),+7(×3,mos,~45%),-8(×1,mos,~30%),-10(×1,mos,~41%),+12(×3,mos,~40%),+13(×3,mos,~67%),+14(×3,mos,~51%),-15(×1,mos,~31%),+17(×3,mos,~53%),+18(×3,mos,~58%)	46,XN	46,XX,+13(×3,mos,~67%),+14(×3,mos,~51%),+17(×3,mos,~53%),+18(×3,mos,~58%)	0	0	D6	4AB	Good	frozen embryo	FP	FP
16-2	46,XN,-3p(×1,mos,~33%),-3q(q11.2→q13.12,~14Mb,×1,mos,~34%),-3q(q13.13→q29,~89Mb,×1)	46,XN,-3(×1,mos,~50%)	46,XN,--3q(q13.13→q29,~89Mb,×1)	46,XN,-3(×1,mos,~50%)	0	0	D6	6BA	Good	frozen embryo	TP	TP
16-3	46,XN,+3(×3,mos,~50%),+8(×3,mos,~50%),+12p(×3,mos,~41%),+12q(q11→q23.3,~69Mb,×3,mos,~45%),+12q(q23.3→q24.33,~25Mb,×3,mos,~57%),-20p(p13→p12.1,~11Mb,×1,mos,~38%)	46,XN,+20(×3,mos,~52%)	46,XN,+3(×3,mos,~50%),+8(×3,mos,~50%),+12q(q23.3→q24.33,~25Mb,×3,mos,~57%)	46,XN,+20(×3,mos,~52%)	0	0	D6	5BB	Fair	frozen embryo	TP	TP
16-4	46,XN,+3(×3,mos,~40%)	46,XN,+10(×3,mos,~31%)	46,XN	46,XN	0	0	D6	6BB	Fair	frozen embryo	TP	TN
16-5	46,XN	46,XN,+21(×3,mos,~48%)	46,XN	46,XN	0.85	0	D6	6BA	Good	frozen embryo	FP	TN
16-6	46,XN	46,XN,-9(×1,mos,~41%)	46,XN	46,XN	0	0	D6	6CA	Poor	frozen embryo	FP	TN
17-1	46,XN	46,XN,-9(×1,mos,~42%)	46,XN	46,XN	0	0	D6	6BA	Good	fresh embryo	FP	TN
17-2	47,XN,+21(×3)	47,XN,+21(×3)	47,XN,+21(×3)	47,XN,+21(×3)	0	0	D6	6AA	Good	fresh embryo	TP	TP
17-3	48,XN,-2q(q35→q37.3,~27Mb,×1,mos,~46%),+15(×3),+16(×3)	48,XN,+15(×3),+16(×3)	48,XN,+15(×3),+16(×3)	48,XN,+15(×3),+16(×3)	0	0	D6	6BB	Fair	fresh embryo	TP	TP
17-4	46,XN,+9p(×3,mos,~33%),-9q(×1)	46,XN,+4(×3,mos,~33%),-9(×1,mos,~39%),+11(×3,mos,~30%),+17(×3,mos,~62%)	46,XN,-9q(×1)	46,XN,+17(×3,mos,~62%)	0	0	D6	4CB	Poor	fresh embryo	TP	TP
17-5	46,XN	44,XN,-8(×1),-19(×1)	46,XN	44,XN,-8(×1),-19(×1)	0	0	D6	6BB	Fair	fresh embryo	FP	FP
17-6	46,XY,+Xp(×2,mos,~37%),+Xq(×2,mos,~34%),-Yp(p11.2→p11.2,~6.0Mb,×0,mos,~40%),-Yq(×0,mos,~35%),-21q(q21.1→q22.13,~22Mb,×1,mos,~65%)	46,XY,+X(×2,mos,~46%),-Y(×0,mos,~52%),+1(×3,mos,~35%),+7(×3,mos,~53%),-10(×1,mos,~32%),-13(×1,mos,~40%),+14(×3,mos,~57%),-16(×1,mos,~41%),+18(×3,mos,~54%),-21(×1,mos,~50%),-22(×1,mos,~37%)	46,XY,-21q(q21.1→q22.13,~22Mb,×1,mos,~65%)	46,XY,,-Y(×0,mos,~52%),+7(×3,mos,~53%),+14(×3,mos,~57%),+18(×3,mos,~54%),-21(×1,mos,~50%)	0.32	0	D6	6BA	Good	fresh embryo	TP	TP
17-7	46,XN	47,XX,-X(×1,mos,~37%),+5(×3,mos,~30%),+6(×3,mos,~34%),+11(×3,mos,~55%),+13(×3,mos,~37%),+14(×3,mos,~42%),+15(×3)	46,XN	47,XX,+11(×3,mos,~55%),+15(×3)	0	0	D6	6BB	Fair	fresh embryo	FP	FP
18-1	46,XN	46,XN	46,XN	46,XN	0.05	0	D5.5	6AB	Good	frozen embryo	TN	TN
18-2	47,XN,+16(×3)	47,XN,-1(×1,mos,~33%),+2(×3,mos,~65%),+16(×3,mos,~58%),+18(×3)	47,XN,+16(×3)	47,XN,+2(×3,mos,~65%),+16(×3,mos,~58%),+18(×3)	0	0	D5.5	5BB	Fair	frozen embryo	TP	TP
18-3	46,XN,-4p(pter→p15.32,~18Mb,×1,mos,~32%),+7p(p22.2→p12.1,~50Mb,×3,mos,~45%)	46,XY,+X(×2,mos,~58%),-Y(×0,mos,~63%)	46,XN	46,XY,+X(×2,mos,~58%),-Y(×0,mos,~63%)	0	0	D5.5	5AB	Good	frozen embryo	TP	FP
18-4	45,XN,-22(×1)	45,XN,-3(×1,mos,~36%),-14(×1,mos,~37%),-22(×1)	45,XN,-22(×1)	45,XN,-22(×1)	0.22	0	D6	6BC	Poor	frozen embryo	TP	TP
18-5	46,XN	46,XN,-3(×1,mos,~46%),+4(×3,mos,~47%),-9(×1,mos,~48%),-11(×1,mos,~39%),-18(×1,mos,~47%),+22(×3,mos,~43%)	46,XN	46,XN	0.24	0	D6	5BB	Fair	frozen embryo	FP	TN
19-1	46,XN,-5p(pter→p15.1,~17Mb,×1,mos,~43%)	46,XY,-Y(×0,mos,~45%)	46,XN	46,XN	0.05	0	D6	6BC	Poor	fresh embryo	TP	TN
19-2	46,XN,+20q(×3,mos,~40%)	45,XN,-20(×1)	46,XN	45,XN,-20(×1)	0	0	D6	6BB	Fair	fresh embryo	TP	FP
19-3	46,XN	46,XN	46,XN	46,XN	0.14	0	D6	6BB	Fair	fresh embryo	TN	TN
19-4	46,XN	46,XN	46,XN	46,XN	0.22	0	D6	6BB	Fair	fresh embryo	TN	TN
19-5	45,XN,-7(×1)	N/A	45,XN,-7(×1)	N/A	0	0	D6	6BC	Poor	fresh embryo	NICS NA	NICS NA
19-6	46,XN	46,XN,-18(×1,mos,~34%)	46,XN	46,XN	0.3	0	D6	6BC	Poor	fresh embryo	FP	TN
19-7	46,XN	46,XN	46,XN	46,XN	NA	NA	D6	6BC	Poor	fresh embryo	TN	TN
20-1	46,XN	46,XN	46,XN	46,XN	0.16	0	D6	5BB	Fair	fresh embryo	TN	TN
20-2	48,XN,+1p(×3,mos,~60%),+1q(×3,mos,~54%),+11(×3),+15(×3),+17p(×3,mos,~69%),+17q(×3)	45,XN,-1(×1,mos,~56%),+10(×3,mos,~36%),-11(×1,mos,~49%),-15(×1),-17(×1,mos,~51%)	48,XN,+1p(×3,mos,~60%),+1q(×3,mos,~54%),+11(×3),+15(×3),+17p(×3,mos,~69%),+17q(×3)	45,XN,-1(×1,mos,~56%),-15(×1),-17(×1,mos,~51%)	0	0	D6	5CB	Poor	fresh embryo	TP	TP
20-3	46,XN,-12p(p13.33→p11.22,~29Mb,×1)	46,XN,-12(×1,mos,~64%)	46,XN,-12p(p13.33→p11.22,~29Mb,×1)	46,XN,-12(×1,mos,~64%)	0	0	D6	4BC	Poor	fresh embryo	TP	TP
20-4	46,XN	46,XY,+X(×2,mos,~34%),-Y(×0,mos,~38%)	46,XN	46,XN	NA	NA	D6	6BC	Poor	fresh embryo	FP	TN
20-5	45,XN,-22(×1)	45,XN,-22(×1)	45,XN,-22(×1)	45,XN,-22(×1)	0	0	D7	4BB	Fair	fresh embryo	TP	TP
21-1	46,XN,-14q(q11.1→q32.12,~75Mb,×1,mos,~42%)	46,XN	46,XN	46,XN	0	0	D6	6AA	Good	fresh embryo	FN	TN
21-2	46,XN	46,XY,+X(×2,mos,~44%),-Y(×0,mos,~49%)	46,XN	46,XN	NA	NA	D6	5AA	Good	fresh embryo	FP	TN
21-3	46,XN	46,XY,-X(×0,mos,~43%),+2(×3,mos,~48%),+4(×3),-5(×1),+6(×3,mos,~45%),-9(×1),-11(×1,mos,~30%),+12(×3),-13(×1,mos,~39%),-14(×1,mos,~30%),-15(×1,mos,~35%),-18(×1,mos,~48%),-21(×1,mos,~40%)	46,XN	46,XY,+4(×3),-5(×1),-9(×1),-11(×1,mos,~30%),+12(×3)	0	0	D6	6AA	Good	fresh embryo	FP	FP
21-4	47,XN,+2(×3)	46,XN,-2q(,×1,mos,~52%)	47,XN,+2(×3)	46,XN,-2q(,×1,mos,~52%)	0	0	D7	5AC	Fair	fresh embryo	TP	TP
22-1	46,XN,+6p(×3,mos,~32%),-6q(q12→q27,~104Mb,×1)	46,XN	46,XN,-6q(q12→q27,~104Mb,×1)	46,XN	0.33	0	D6	6BC	Poor	fresh embryo	FN	FN
22-2	46,XN	46,XY,+X(×2,mos,~60%),-Y(×0,mos,~56%)	46,XN	46,XY,+X(×2,mos,~60%),-Y(×0,mos,~56%)	0.31	0	D6	6BB	Fair	fresh embryo	FP	FP
22-3	48,XN,+16(×3),+22(×3)	52,XN,+4(×3),+16(×5),+21(×3),+22(×3)	48,XN,+16(×3),+22(×3)	52,XN,+4(×3),+16(×5),+21(×3),+22(×3)	0	0	D6	6BC	Poor	fresh embryo	TP	TP
22-4	47,XN,+16(×3)	46,XY,+X(×2,mos,~38%),+16(×3,mos,~56%)	47,XN,+16(×3)	46,XN，+16(×3,mos,~56%)	0.23	0	D6	6BC	Poor	fresh embryo	TP	TP
22-5	45,X,-X(×1)	45,X,-X(×1)	45,X,-X(×1)	45,X,-X(×1)	0	0	D6	6BB	Fair	fresh embryo	TP	TP
23-1	48,XN,+14(×4)	45,XN,-4(×1,mos,~49%),-5(×1),-10(×1,mos,~54%),-14(×1,mos,~51%)	48,XN,+14(×4)	45,XN,-5(×1),-10(×1,mos,~54%),-14(×1,mos,~51%)	0	0	D6	5BC	Poor	fresh embryo	TP	TP
23-2	46,XY,-Yp(×0,mos,~67%),-Yq(q11.221→q11.223,~4.5Mb,×0),+9(×3),-15q(q11.2→q22.2,~38Mb,×1),-15q(q22.2→q25.1,~20Mb,×1),-15q(q25.2→q26.3,~19Mb,×1)	45,XN,-1(×1,mos,~58%),+2(×3,mos,~61%),-7(×1,mos,~67%),+9(×3),+10(×3,mos,~51%),+12(×3,mos,~61%),-15(×0),+19(×3,mos,~37%),-20(×1,mos,~63%),+21(×3,mos,~57%),-22(×1,mos,~49%)	46,XY,-Yp(×0,mos,~67%),-Yq(q11.221→q11.223,~4.5Mb,×0),+9(×3),-15q(q11.2→q22.2,~38Mb,×1),-15q(q22.2→q25.1,~20Mb,×1),-15q(q25.2→q26.3,~19Mb,×1)	45,XN,-1(×1,mos,~58%),+2(×3,mos,~61%),-7(×1,mos,~67%),+9(×3),+10(×3,mos,~51%),+12(×3,mos,~61%),-15(×0),-20(×1,mos,~63%),+21(×3,mos,~57%)	0	0	D6	5BC	Poor	fresh embryo	TP	TP
23-3	46,XN	46,XY,+X(×2,mos,~41%),-1(×1,mos,~33%),+2(×3,mos,~59%),+3(×3),-5(×1),-9(×1,mos,~36%),+10(×3,mos,~45%),-12(×1,mos,~49%),+13(×3,mos,~52%),-18(×1,mos,~36%),+22(×3,mos,~58%)	46,XN	46,XY,+2(×3,mos,~59%),+3(×3),-5(×1),+13(×3,mos,~52%),+22(×3,mos,~58%)	0	0	D6	4BB	Fair	fresh embryo	FP	FP
23-4	46,XN	48,XN,+2(×3),-10(×1,mos,~49%),+17(×3,mos,~35%),+18(×3)	46,XN	48,XN,+2(×3),+18(×3)	0	0	D6	6BA	Good	fresh embryo	FP	FP
23-5	N/A	46,XN,-21(×1),+22(×3)	N/A	46,XN,-21(×1),+22(×3)	0	0	D6	5AB	Good	fresh embryo	TE NA	TE NA
23-6	46,XN	46,XN,+6(×3,mos,~48%),-14(×1,mos,~31%),-21(×1,mos,~31%)	46,XN	46,XN	0.11	0	D6	4BC	Poor	fresh embryo	FP	TN
24-1	47,XN,+16(×3)	46,XY,+X(×2,mos,~50%),-Y(×0,mos,~60%),+4(×3,mos,~37%),-13(×1,mos,~52%),-16(×1,mos,~34%)	47,XN,+16(×3)	46,XY,+X(×2,mos,~50%),-Y(×0,mos,~60%),-13(×1,mos,~52%)	0.33	0	D6	6AA	Good	fresh embryo	TP	TP
24-2	45,XN,-22(×1)	46,XY,-Y(×0,mos,~31%),+2(×3),+19(×3,mos,~48%),+20(×3,mos,~30%),-22(×1)	45,XN,-22(×1)	46,XY,+2(×3),-22(×1)	0	0	D6	5BB	Fair	fresh embryo	TP	TP
24-3	N/A	45,XN,-22(×1)	N/A	45,XN,-22(×1)	0	0	D6	6BB	Fair	fresh embryo	TE NA	TE NA
24-4	46,XN,+2q(q21.3→q37.1,~96Mb,×3,mos,~36%)	46,XN	46,XN	46,XN	0.07	0	D6	6BB	Fair	fresh embryo	FN	TN
24-5	46,XN,+2(×3,mos,~40%),-13q(q14.11→q34,~70Mb,×1,mos,~50%)	46,XN,-2(×1,mos,~53%)	46,XN,-13q(q14.11→q34,~70Mb,×1,mos,~50%)	46,XN,-2(×1,mos,~53%)	0	0	D6	6BC	Poor	fresh embryo	TP	TP
24-6	46,XY,+Xp(×2,mos,~40%),+Xq(q11.1→q21.1,~16Mb,×2,mos,~44%),+Xq(q21.1→q21.33,~20Mb,×2,mos,~30%),+Xq(q21.33→q28,~57Mb,×2,mos,~42%),-Yp(×0,mos,~35%),-Yq(×0,mos,~31%)	46,XX,-X(×1,mos,~48%),-2(×1,mos,~42%)	46,XY	46,XN	0.42	0	D6	6BC	Poor	fresh embryo	TP	TN
24-7	46,XN,+4(×3,mos,~60%),-22(×1,mos,~44%)	47,XN,+4(×3)	46,XN,+4(×3,mos,~60%)	47,XN,+4(×3)	0	0	D6	6BC	Poor	fresh embryo	TP	TP
24-8	45,XN,-11(×1)	46,XY,-Y(×0,mos,~30%),-11(×1,mos,~57%)	45,XN,-11(×1)	46,XN，-11(×1,mos,~57%)	0.02	0	D7	6CB	Poor	fresh embryo	TP	TP
24-9	46,XN	46,XN,-2(×1,mos,~57%),+5(×3,mos,~45%),-11(×1,mos,~62%),-12(×1,mos,~60%),-14(×1,mos,~45%),+16(×3,mos,~68%),-18(×1,mos,~40%),-22(×1,mos,~33%)	46,XN	46,XN,-2(×1,mos,~57%),-11(×1,mos,~62%),-12(×1,mos,~60%),+16(×3,mos,~68%)	0.36	0	D7	6BB	Fair	fresh embryo	FP	FP
24-10	45,XN,-22(×1)	45,XN,-16(×1,mos,~35%),-22(×1)	45,XN,-22(×1)	45,XN,-22(×1)	0	0	D7	6CB	Poor	fresh embryo	TP	TP
24-11	46,XN,-9p(×1,mos,~45%),-9q(q21.11→q31.1,~33Mb,×1,mos,~48%),-9q(q31.1→q34.13,~29Mb,×1,mos,~48%),-18p(×1,mos,~44%),-18q(×1,mos,~47%)	46,XN,-9(×1,mos,~48%),-18(×1,mos,~38%)	46,XN	46,XN	0.06	0	D7	6BC	Poor	fresh embryo	TP	TN
25-1	47,XN,+22(×3)	47,XN,+22(×3)	47,XN,+22(×3)	47,XN,+22(×3)	0	0	D6	4BB	Fair	frozen embryo	TP	TP
25-2	46,XN	46,XN	46,XN	46,XN	0	0	D6	6BB	Fair	frozen embryo	TN	TN
25-3	46,XN,-4p(×1,mos,~39%),-4q(×1,mos,~47%)	46,XY,-Y(×0,mos,~49%)	46,XN	46,XN	0	0	D6	6BB	Fair	frozen embryo	TP	TN
