# Supplementary material for: Non-invasive preimplantation genetic testing for conventional IVF blastocysts
Source: J Transl Med. 2022 Sep 4;20:396. doi: 10.1186/s12967-022-03596-0 (PMC9441092; doi:10.1186/s12967-022-03596-0)
Supplement: Supplementary file 4 — Additional file 4: Table S8. The CNV results and other information forms of 122 ICSI samples. [file 12967_2022_3596_MOESM4_ESM.xlsx]

## Sheet: Sheet1
Sample number	sample ID	PGS result	Adjusted-PGS results	NICS result	Adjusted-NICS results	Raw-Concordance	Adjuested-Concordance
M16336CJ1	26-1	45,XY,-9,	45,XY,-9,	45,XN,-9(×1)	45,XN,-9(×1)	TP	TP
M16336CJ2	26-2	46,XN	46,XN	46,XN	46,XN	TN	TN
M16340HHY1	27-1	46,XN	46,XN	46,XN	46,XN	TN	TN
M16340HHY2	27-2	46,XN	46,XN	46,XN	46,XN	TN	TN
M16340HHY3	27-3	46,XN	46,XN	46,XN	46,XN	TN	TN
M16340HHY4	27-4	46,XN	46,XN	46,XN	46,XN	TN	TN
M16342HQL1	28-1	47,XX,+7	47,XX,+7	46,XN,+7(×3,mos,~60%)	46,XN,+7(×3,mos,~60%)	TP	TP
M16342HQL2	28-2	47,XX,+15,-7(mosaic,30%)	47,XX,+15	47,XN,+15(×3)	47,XN,+15(×3)	TP	TP
M16343XYQ1	29-1	46,XN	46,XN	46,XN	46,XN	TN	TN
M16343XYQ2	29-2	47,XY,+21,	47,XY,+21,	46,XN,-13(×1,mos,~30%)	46,XN	TP	FN
M16344GHK1	30-1	46,XN	46,XN	46,XN	46,XN	TN	TN
M16344GHK2	30-2	46,XN	46,XN	46,XY,+X(×2,mos,~40%)	46,XN	FP	TN
M16344GHK3	30-3	46,XN	46,XN	47,XN,+4(×3,mos,~40%),+6(×3),+9(×3,mos,~50%),+10(×3,mos,~40%),-16(×1,mos,~40%),+18(×3,mos,~40%)	47,XN,+6(×3),+9(×3,mos,~50%)	FP	FP
M16365DML3	30-4	46,XN	46,XN	46,XN,+8(×3,mos,~40%),+9(×3,mos,~40%)	46,XN	FP	TN
M16371WB1	31-1	47,XX,+22,	47,XX,+22,	46,XN	46,XN	FN	FN
M16371WB2	31-2	46,XN,-8(mosaic,30%)	46,XN	46,XN	46,XN	FN	TN
M16371WB3	31-3	46,XN	46,XN	46,XX,-X(×1,mos,~50%),-1(×1,mos,~60%),-4(×1,mos,~50%),+5(×3,mos,~60%),-6(×1,mos,~50%),-12(×1),-14(×1,mos,~70%),-16(×1,mos,~50%),+17(×3,mos,~60%),+18(×3)	46,XX,-X(×1,mos,~50%),-1(×1,mos,~60%),-4(×1,mos,~50%),+5(×3,mos,~60%),-6(×1,mos,~50%),-12(×1),-14(×1,mos,~70%),-16(×1,mos,~50%),+17(×3,mos,~60%),+18(×3)	FP	FP
M16371WB4	31-4	46,XN,-4(mosaic,30%)	46,XN	46,XN,+9(×3,mos,~70%)	46,XN,+9(×3,mos,~70%)	TP	FP
M16373ZSX1	32-1	46,XN	46,XN	46,XN,-1(×1,mos,~60%),+3(×3,mos,~70%),+8(×3,mos,~60%),+11(×3,mos,~50%),-16(×1,mos,~40%),-17(×1,mos,~60%),-18(×1,mos,~50%),-21(×1,mos,~30%),+22(×3,mos,~40%)	46,XN,-1(×1,mos,~60%),+3(×3,mos,~70%),+8(×3,mos,~60%),+11(×3,mos,~50%),-17(×1,mos,~60%),-18(×1,mos,~50%)	FP	FP
M16373ZSX2	32-2	45,XY,-14,+1(mosaic,30%),+9(mosaic,30%)	45,XY,-14	46,XY,+X(×2,mos,~40%),-14(×1,mos,~60%)	46,XY,-14(×1,mos,~60%)	TP	TP
M16373ZSX3	32-3	46,XN,del(7p22.3-p11.2,54.698M)(mosaic,45%)	46,XN	N/A	N/A	NICS NA	NICS NA
M16373ZSX4	32-4	45,XY,-16,多条染色体嵌合	45,XY,-16,多条染色体嵌合	46,XN,+6(×3,mos,~40%),-16(×1,mos,~50%)	46,XN,-16(×1,mos,~50%)	TP	TP
M16374TLH1	33-1	46,XN,+12(mosaic,30%)	46,XN	46,XN	46,XN	FN	TN
M16374TLH2	33-2	47,XY,+21,	47,XY,+21,	46,XY,-X(×0,mos,~40%),-1(×1,mos,~50%),+10(×3,mos,~50%),+21(×3,mos,~70%)	46,XY,-1(×1,mos,~50%),+10(×3,mos,~50%),+21(×3,mos,~70%)	TP	TP
M16400XCY1	34-1	46,XN	46,XN	46,XN	46,XN	TN	TN
M16400XCY2	34-2	46,XN	46,XN	46,XN,-1(×1,mos,~50%),-12(×1,mos,~40%),-22(×1,mos,~50%)	46,XN,-1(×1,mos,~50%),-22(×1,mos,~50%)	FP	FN
M16400XCY3	34-3	46,XN	46,XN	46,XN	46,XN	TN	TN
M16401DLP1	34-4	46,XN	46,XN	N/A	N/A	NICS NA	NICS NA
M16402SLH1	35-1	47,XXY,-16(mosaic,50%)	47,XXY,-16(mosaic,50%)	46,XY,+X(×2,mos,~50%),-16(×1,mos,~50%)	46,XY,+X(×2,mos,~50%),-16(×1,mos,~50%)	TP	TP
M16402SLH2	35-2	48,XXY,+19,	48,XXY,+19,	48,XXY,+X(×2),+19(×3)	48,XXY,+X(×2),+19(×3)	TP	TP
M16414XSQ1	36-1	46,XN	46,XN	46,XN	46,XN	TN	TN
M16414XSQ2	36-2	46,XN	46,XN	46,XN,-2(×1,mos,~40%),+6(×3,mos,~40%)	46,XN	FP	TN
M16448TC1	37-1	48,XY,+18,+6,	48,XY,+18,+6,	47,XN,+6(×3),+18(×3,mos,~70%)	47,XN,+6(×3),+18(×3,mos,~70%)	TP	TP
M16448TC2	37-2	46,XN	46,XN	46,XN	46,XN	TN	TN
M16449ZY1	38-1	46,XN	46,XN	46,XX,-X(×1,mos,~60%),-3(×1),+5(×3),+6(×3,mos,~50%),+7(×4),+8(×3),-9(×1,mos,~50%),-10(×1),-11(×1,mos,~40%),-13(×1,mos,~50%),-14(×1),-16(×1),-18(×1,mos,~50%),+19(×3),-21(×1),-22(×1,mos,~50%)	46,XX,-X(×1,mos,~60%),-3(×1),+5(×3),+6(×3,mos,~50%),+7(×4),+8(×3),-9(×1,mos,~50%),-10(×1),-13(×1,mos,~50%),-14(×1),-16(×1),-18(×1,mos,~50%),+19(×3),-21(×1),-22(×1,mos,~50%)	FP	FP
M16449ZY2	38-2	46,XN,+14(mosaic,45%)	46,XN	46,XN	46,XN	FN	TN
M16449ZY3	38-3	46,XN,-13(mosaic,60%),性染色体异常	46,XN,-13(mosaic,60%),性染色体异常	45,XN,-9(×1),-13(×1,mos,~30%)	45,XN,-9(×1)	TP	TP
M16449ZY4	38-4	46,XN	46,XN	46,XN	46,XN	TN	TN
M16451CQ1	39-1	46,XN	46,XN	46,XN	46,XN	TN	TN
M16451CQ2	39-2	46,XN	46,XN	46,XN,-10(×1,mos,~60%),-22(×1,mos,~40%)	46,XN,-10(×1,mos,~60%)	FP	FN
M16452XD1	40-1	45,XX,-12,	45,XX,-12,	47,XX,-X(×1,mos,~70%),+1(×3),+11(×3,mos,~40%),-12(×1),-14(×1,mos,~40%),+17(×3,mos,~60%),+21(×3)	47,XX,-X(×1,mos,~70%),+1(×3),-12(×1),+17(×3,mos,~60%),+21(×3)	TP	TP
M16452XD2	40-2	45,XX,-22,del(2q24.1-q37.3,85.914M)	45,XX,-22,del(2q24.1-q37.3,85.914M)	45,XN,+18(×3,mos,~40%),-21(×1,mos,~60%),-22(×1)	45,XN,-21(×1,mos,~60%),-22(×1)	TP	TP
M16473LL1	41-1	47,XX,+19,多条染色体嵌合	47,XX,+19,多条染色体嵌合	46,XY,+X(×2,mos,~50%),-Y(×0,mos,~40%)	46,XY,+X(×2,mos,~50%)	TP	TP
M16473LL2	41-2	46,XN	46,XN	46,XN	46,XN	TN	TN
M16473LL3	41-3	47,XY,+16	47,XY,+16	56,XY,+X(×2,mos,~50%),-Y(×0,mos,~50%),+12(×8),+16(×6)	56,XY,+X(×2,mos,~50%),-Y(×0,mos,~50%),+12(×8),+16(×6)	TP	TP
M16473LL4	41-4	45,XX,-22	45,XX,-22	47,XY,+X(×2,mos,~50%),-Y(×0,mos,~70%),+2(×3,mos,~40%),-8(×1,mos,~50%),-16(×1,mos,~40%),+18(×3,mos,~70%),+22(×3)	47,XY,+X(×2,mos,~50%),-Y(×0,mos,~70%),+2(×3,mos,~40%),-8(×1,mos,~50%),+18(×3,mos,~70%),+22(×3)	TP	TP
M16474LDY1	42-1	46,XN	46,XN	46,XY,+X(×2,mos,~50%),-Y(×0,mos,~50%)	46,XY,+X(×2,mos,~50%),-Y(×0,mos,~50%)	FP	FP
M16474LDY2	42-2	45,XY,-16	45,XY,-16	46,XN,-14(×1,mos,~40%),+16(×3,mos,~40%),-19(×1,mos,~60%)	46,XN,-19(×1,mos,~60%)	TP	TP
M16474LDY3	42-3	46,XN	46,XN	46,XN	46,XN	TN	TN
M16475HY1	42-4	47,XX,+21	47,XX,+21	48,XN,+1(×3),-3(×1,mos,~50%),+13(×3),+17(×3,mos,~60%),+18(×3,mos,~60%),+21(×3,mos,~50%)	48,XN,+1(×3),-3(×1,mos,~50%),+13(×3),+17(×3,mos,~60%),+18(×3,mos,~60%),+21(×3,mos,~50%)	TP	TP
M16475HY2	42-5	46,XN,-(mosaic)(13)(30%)	46,XN	43,XN,-11(×1),-16(×1),-17(×1)	43,XN,-11(×1),-16(×1),-17(×1)	TP	FP
M16480XCY1	42-6	48,XX,+10,+22	48,XX,+10,+22	49,XN,+2(×3),-3(×1,mos,~40%),-5(×1),+7(×3),-8(×1,mos,~60%),-9(×1),+10(×3),-12(×1,mos,~60%),-13(×1),-14(×1,mos,~50%),-15(×1,mos,~50%),-17(×1,mos,~60%),+18(×3),+19(×3),-20(×1),+21(×3),+22(×3)	49,XN,+2(×3),-5(×1),+7(×3),-8(×1,mos,~60%),-9(×1),+10(×3),-12(×1,mos,~60%),-13(×1),-14(×1,mos,~50%),-15(×1,mos,~50%),-17(×1,mos,~60%),+18(×3),+19(×3),-20(×1),+21(×3),+22(×3)	TP	TP
M16480XCY2	42-7	46,XN	46,XN	43,XN,-2(×1),-4(×1),-12(×1)	43,XN,-2(×1),-4(×1),-12(×1)	FP	FP
M16481WYE1	43-1	46,XN	46,XN	44,XXY,+X(x2),-1(x1),+2(x3,mos,~30%),-4(x1),+5(x3,mos,~30%),-6(x1),+8(x3,mos,~70%),+10(x3,mos,~40%),-12(x1),-13(x1,mos,~40%),-15(x1,mos,~30%),-17(x1,mos,~40%),+18(x3,mos,~40%),-19(x1,mos,~30%),-20(x1,mos,~30%),+21(x3)	44,XXY,+X(x2),-1(x1),-4(x1),-6(x1),+8(x3,mos,~70%),-12(x1),+21(x3)	FP	FP
M16481WYE2	43-2	46,XY,del(mosaic)(8)(q21.13-q24.3).seq[GRCh37/hg19](84120001-146300000)X1(58.8Mb)(30%)	46,XY	46,XN	46,XN	FN	TN
M16481WYE3	43-3	45,XY,-16,-(mosaic)(19)(58%)	45,XY,-16,-(mosaic)(19)(58%)	46,XN,+10(x3,mos,~50%),-16(x1,mos,~70%)	46,XN,+10(x3,mos,~50%),-16(x1,mos,~70%)	TP	TP
M16481WYE4	43-4	46,XN	46,XN	46,XN	46,XN	TN	TN
M16481WYE5	43-5	46,XN	46,XN	45,XX,-X(x1,mos,~70%),+3(x3,mos,~60%),+4(x3,mos,~40%),-8(x1,mos,~40%),-9(x1,mos,~50%),+10(x3,mos,~50%),-13(x1,mos,~30%),-14(x1),-18(x1,mos,~40%),-19(x1,mos,~60%),-20(x1,mos,~30%),-21(x1,mos,~50%)	45,XX,-X(x1,mos,~70%),+3(x3,mos,~60%),-9(x1,mos,~50%),+10(x3,mos,~50%),-14(x1),-19(x1,mos,~60%),-21(x1,mos,~50%)	FP	FP
M16482LLY1	44-1	46,XN	46,XN	46,XN	46,XN	TN	TN
M16482LLY2	44-2	44,XY,-3,-8,多条染色体嵌合	44,XY,-3,-8,多条染色体嵌合	44,XN,-3(×1),-8(×1),+13(×3,mos,~50%)	44,XN,-3(×1),-8(×1),+13(×3,mos,~50%)	TP	TP
M16482LLY3	44-3	45,XY,dup(2)(p25.3-p16.3)(51.2Mb),-5,多条染色体嵌合	45,XY,dup(2)(p25.3-p16.3)(51.2Mb),-5,多条染色体嵌合	46,XN,+15(×3,mos,~50%)	46,XN,+15(×3,mos,~50%)	TP	TP
M16482LLY4	44-4	46,XX,-2,+9,-15,+21	46,XX,-2,+9,-15,+21	46,XN,-2(×1),+9(×3),-15(×1),+21(×3)	46,XN,-2(×1),+9(×3),-15(×1),+21(×3)	TP	TP
M16483ZL1	45-1	46,XN	46,XN	48,XY,+X(x2,mos,~30%),-1(x1,mos,~30%),-2(x1,mos,~40%),-3(x1),+4(x3,mos,~50%),-5(x1,mos,~60%),+6(x3,mos,~30%),+7(x3,mos,~40%),-10(x1,mos,~60%),+11(x3,mos,~30%),+14(x3),+15(x3),-16(x1,mos,~30%),+17(x3,mos,~40%),+18(x3,mos,~50%),+19(x3,mos,~50%),+20(x3),+21(x3,mos,~70%)	48,XY,-3(x1),+4(x3,mos,~50%),-5(x1,mos,~60%),-10(x1,mos,~60%),+14(x3),+15(x3),+18(x3,mos,~50%),+19(x3,mos,~50%),+20(x3),+21(x3,mos,~70%)	FP	FP
M16483ZL2	45-2	45,XX,-21	45,XX,-21	46,XN,-21(x1,mos,~60%)	46,XN,-21(x1,mos,~60%)	TP	TP
M16483ZL4	45-3	46,XN	46,XN	N/A	N/A	NICS NA	NICS NA
M16483ZL5	45-4	46,XN	46,XN	45,XN,-11(x1),-15(x1,mos,~50%)	45,XN,-11(x1),-15(x1,mos,~50%)	FP	FP
M16484DYN1	46-1	47,XX,+21	47,XX,+21	46,XN,-1(x1,mos,~40%),-2(x1),-5(x1,mos,~30%),+21(x3)	46,XN,-2(x1),+21(x3)	TP	TP
M16484DYN2	46-2	45,XX,dup(mosaic)(2)(p25.3-p12).seq[GRCh37/hg19](10001-81060000)X3(77.8Mb)(47%),-(mosaic)(11)(48%),-20	45,XX,-20	45,XN,-2(x1,mos,~40%),+3(x3,mos,~30%),+4(x3,mos,~30%),+8(x3,mos,~40%),+10(x3,mos,~40%),+11(x3,mos,~60%),-14(x1,mos,~40%),-15(x1,mos,~40%),-16(x1,mos,~30%),-18(x1,mos,~30%),-20(x1),-21(x1,mos,~30%)	45,XN,+11(x3,mos,~60%),-20(x1)	TP	TP
M16484DYN3	46-3	47,XX,+22	47,XX,+22	45,XN,-22(x1)	45,XN,-22(x1)	TP	TP
M16519LZW1	47-1	46,XN	46,XN	46,XN	46,XN	TN	TN
M16519LZW2	47-2	46,XN	46,XN	46,XN	46,XN	TN	TN
M16522FSZ1	48-1	46,XN	46,XN	46,XN,-7(x1,mos,~30%),-8(x1,mos,~30%),-11(x1,mos,~70%),+13(x3,mos,~30%),+14(x3,mos,~30%),+17(x3,mos,~30%),+18(x3,mos,~30%),-19(x1,mos,~30%),+20(x3,mos,~30%)	46,XN,-11(x1,mos,~70%)	FP	FP
M16522FSZ2	48-2	47,XYY,	47,XYY,	46,XY,+X(x2,mos,~40%),-4(x1,mos,~30%),+10(x3,mos,~40%),-11(x1,mos,~30%),+12(x3,mos,~40%),-14(x1,mos,~30%),+16(x3,mos,~40%)	46,XN	TP	FN
M16522FSZ3	48-3	45,XY,-22,	45,XY,-22,	46,XN	46,XN	FN	FN
M16522FSZ4	48-4	46,XN	46,XN	46,XN	46,XN	TN	TN
M16523MQY1	49-1	46,XY,+16,-19,	46,XY,+16,-19,	46,XN,+16(x3),-19(x1)	46,XN,+16(x3),-19(x1)	TP	TP
M16523MQY2	49-2	46,XY,-15,+18,	46,XY,-15,+18,	47,XY,+X(x2,mos,~30%),-15(x1,mos,~70%),+18(x3)	47,XY,-15(x1,mos,~70%),+18(x3)	TP	TP
M16523MQY3	49-3	46,XN	46,XN	46,XY,+X(x2,mos,~70%),-Y(x0,mos,~70%)	46,XY,+X(x2,mos,~70%),-Y(x0,mos,~70%)	FP	FP
M16523MQY4	49-4	45,XY,-16,+21,-5,	45,XY,-16,+21,-5,	45,XN,-5(x1),-16(x1),+21(x3)	45,XN,-5(x1),-16(x1),+21(x3)	TP	TP
M16524WLY1	50-1	47,XX,+22,	47,XX,+22,	47,XX,+X(x3,mos,~30%),-2(x1,mos,~60%),-4(x1,mos,~20%),-6(x1,mos,~30%),+18(x3,mos,~50%),+21(x3,mos,~30%),+22(x3)	47,XX,-2(x1,mos,~60%),+18(x3,mos,~50%),+22(x3)	TP	TP
M16524WLY2	50-2	46,XN	46,XN	46,XN,-18(x1,mos,~40%)	46,XN	FP	TN
M16569LP1	51-1	46,XN	46,XN	46,XY,+X(x2,mos,~70%),-Y(x0,mos,~60%)	46,XY,+X(x2,mos,~70%),-Y(x0,mos,~60%)	FP	FP
M16569LP2	51-2	46,XN	46,XN	47,XXY,+X(x2),-Y(x0,mos,~70%),-1(x1,mos,~30%)	47,XXY,+X(x2),-Y(x0,mos,~70%)	FP	FP
M16569LP3	51-3	46,XX,del(21)(q21.1-q22.3).seq[GRCh37/hg19](19340001-48119895)X1(27.8Mb)	46,XX,del(21)(q21.1-q22.3).seq[GRCh37/hg19](19340001-48119895)X1(27.8Mb)	46,XX,+X(x3,mos,~50%),-3(x1,mos,~30%),+4(x3),-8(x1,mos,~30%),-9(x1,mos,~30%),+14(x3,mos,~40%),+15(x3,mos,~30%),-19(x1,mos,~30%),+20(x3,mos,~30%),-21(x1),+22(x3,mos,~50%)	46,XX,+X(x3,mos,~50%),+4(x3),-21(x1),+22(x3,mos,~50%)	TP	TP
M16569LP4	51-4	45,XX,-22	45,XX,-22	46,XX,-X(x1,mos,~30%)	46,XN	TP	FN
M16570ALJ1	52-1	46,XN	46,XN	46,XN,-1(x1,mos,~60%)	46,XN,-1(x1,mos,~60%)	FP	FP
M16570ALJ2	52-2	46,XX,+(mosaic)(18)(69.8Mb)(39%)	46,XX	46,XN	46,XN	FN	TN
M16570ALJ3	52-3	46,XN	46,XN	46,XN	46,XN	TN	TN
M16570ALJ4	52-4	45,XX,dup(mosaic)(13)(q13.3-q14.3).seq[GRCh37/hg19](39460001-52680000)X3(13.0Mb)(41%),-16	45,XX,-16	45,XX,-X(x1,mos,~30%),-1(x1,mos,~30%),-2(x1,mos,~40%),+7(x3,mos,~30%),+8(x3,mos,~20%),+9(x3,mos,~40%),+13(x3,mos,~40%),-14(x1,mos,~40%),-15(x1,mos,~30%),-16(x1),+18(x3,mos,~40%),-21(x1,mos,~50%),+22(x3,mos,~30%)	45,XX,-16(x1)-21(x1,mos,~50%)	TP	TP
M16571XFF1	53-1	46,XN	46,XN	46,XN,+19(x3,mos,~30%)	46,XN	FP	TN
M16571XFF2	53-2	46,XN	46,XN	46,XY,+X(x2,mos,~30%),-Y(x0,mos,~30%),+4(x3,mos,~30%),-15(x1,mos,~40%)	46,XN	FP	TN
M16572TMR1	54-1	46,XY,+(mosaic)(4)(52%),-(mosaic)(21)(34%)	46,XY,+(mosaic)(4)(52%)	47,XXY,+X(x2),-Y(x0,mos,~70%),-2(x1,mos,~30%),+3(x3,mos,~30%),+10(x3,mos,~40%),+20(x3,mos,~30%)	47,XXY,+X(x2),-Y(x0,mos,~70%)	TP	TP
M16572TMR2	54-2	46,XN	46,XN	46,XN,-1(x1,mos,~70%),+2(x3,mos,~40%),-3(x1,mos,~30%),-4(x1,mos,~50%),+5(x3,mos,~50%),+6(x3,mos,~40%),+10(x3,mos,~50%),+11(x3,mos,~30%),-14(x1,mos,~40%),-15(x1,mos,~30%),+16(x3,mos,~30%),-18(x1,mos,~40%),+20(x3,mos,~40%),-21(x1,mos,~40%)	46,XN,-1(x1,mos,~70%),-4(x1,mos,~50%),+5(x3,mos,~50%),+10(x3,mos,~50%)	FP	FP
M16572TMR3	54-3	46,XN	46,XN	46,XN	46,XN	TN	TN
M16572TMR4	54-4	46,XY,-(mosaic)(14)(30%)	46,XY	46,XY,-Y(x0,mos,~40%)	46,XN	TP	TN
M16573PL1	55-1	45,XY,+8,-12,del(mosaic)(14)(q24.3-q32.33).seq[GRCh37/hg19](78220001-107300000)X1(28.8Mb)(35%),-21,+(mosaic)(X)(40%)	45,XY,+8,-12,del(mosaic)(14)(q24.3-q32.33).seq[GRCh37/hg19](78220001-107300000)X1(28.8Mb)(35%),-21,+(mosaic)(X)(40%)	44,XN,+4(x3,mos,~30%),+8(x3,mos,~70%),-12(x1),-13(x1,mos,~30%),+15(x3,mos,~30%),-21(x1)	44,XN,+8(x3,mos,~70%),-12(x1),-21(x1)	TP	TP
M16573PL2	55-2	45,XX,-8,+16,-18	45,XX,-8,+16,-18	45,XN,-8(x1),+16(x3),-18(x1)	45,XN,-8(x1),+16(x3),-18(x1)	TP	TP
M16574ZYJ1	56-1	45,XY,-22	45,XY,-22	45,XN,+1(x3,mos,~30%),+7(x3,mos,~30%),+9(x3,mos,~30%),-10(x1,mos,~50%),-12(x1,mos,~40%),-13(x1,mos,~40%),+16(x3,mos,~50%),+19(x3,mos,~40%),-22(x1)	45,XN,-10(x1,mos,~50%),+16(x3,mos,~50%),-22(x1)	TP	TP
M16574ZYJ2	56-2	45,XX,-22	45,XX,-22	45,XN,-22(x1)	45,XN,-22(x1)	TP	TP
M16577YJJ1	57-1	46,XN	46,XN	N/A	N/A	NICS NA	NICS NA
M16577YJJ2	57-2	46,XX,dup(mosaic)(13)(q21.2-q34).seq[GRCh37/hg19](60100001-115120000)X3(51.0Mb)(30%)	46,XX,dup(mosaic)(13)(q21.2-q34).seq[GRCh37/hg19](60100001-115120000)X3(51.0Mb)(50%)	46,XN,-13(x1,mos,~50%),+19(x3,mos,~30%)	46,XN,-13(x1,mos,~50%)	TP	TP
M16577YJJ3	57-3	47,XY,dup(mosaic)(5)(p15.1-p13.3).seq[GRCh37/hg19](17900001-31720000)X3(10.2Mb)(30%),+19	47,XY,+19	47,XN,+12(x3,mos,~30%),+19(x3)	47,XN,+19(x3)	TP	TP
M16577YJJ4	57-4	45,XX,-14	45,XX,-14	46,XN	46,XN	FN	FN
M16578TXL1	58-1	46,XN	46,XN	46,XN,-14(x1,mos,~30%)	46,XN	FP	TN
M16578TXL2	58-2	47,XX,+16	47,XX,+16	47,XN,+16(x3)	47,XN,+16(x3)	TP	TP
M16578TXL3	58-3	46,XN	46,XN	46,XY,+X(x2,mos,~40%)	46,XN	FP	TN
M16578TXL4	58-4	46,XN	46,XN	46,XN,+2(x3,mos,~30%),+5(x3,mos,~30%),+9(x3,mos,~40%),+15(x3,mos,~30%)	46,XN	FP	TN
M16579TDR1	58-5	46,XY,del(mosaic)(6)(q14.1-q27).seq[GRCh37/hg19](78940001-170920000)X1(86.4Mb)(30%),del(mosaic)(13)(q14.11-q34).seq[GRCh37/hg19](43060001-115120000)X1(66.2Mb)(35%)	46,XY,del(mosaic)(6)(q14.1-q27).seq[GRCh37/hg19](78940001-170920000)X1(86.4Mb)(50%),del(11)(p15.5-p15.4).seq[GRCh37/hg19](180001-3320000)X1(3.0Mb),del(mosaic)(13)(q14.11-q34).seq[GRCh37/hg19](43060001-115120000)X1(66.2Mb)(55%)	46,XX,-X(x1,mos,~40%),+4(x3,mos,~40%),-5(x1,mos,~60%),+8(x3,mos,~40%),+10(x3,mos,~50%),+12(x3,mos,~50%),+17(x3,mos,~40%),+20(x3,mos,~40%)	46,XX,-5(x1,mos,~60%),+10(x3,mos,~50%),+12(x3,mos,~50%)	TP	TP
M16580TJ1	59-1	46,XN	46,XN	46,XX,-9(x1,mos,~30%),-17(x1,mos,~30%)	46,XN	FP	TN
M16580TJ2	59-2	46,XY,+(mosaic)(2)(33%),-8,del(mosaic)(9)(p24.3-p21.2).seq[GRCh37/hg19](240001-26460000)X1(25.4Mb)(42%),-(mosaic)(10)(47%),+(mosaic)(11)(31%),+13	46,XY,+13	46,XN,-8(x1),+13(x3),+14(x3,mos,~30%),+21(x3,mos,~30%)	46,XN,-8(x1),+13(x3)	TP	TP
M16580TJ3	59-3	47,XY,+4,+11,-22	47,XY,+4,+11,-22	47,XY,-Y(x0,mos,~50%),+4(x3),+5(x3,mos,~50%),-7(x1,mos,~50%),-9(x1,mos,~30%),+11(x3),+13(x3,mos,~30%),-15(x1,mos,~30%),+19(x3,mos,~30%),+21(x3,mos,~30%),-22(x1)	47,XY,-Y(x0,mos,~50%),+4(x3),+5(x3,mos,~50%),-7(x1,mos,~50%),+11(x3),-22(x1)	TP	TP
M16581XSX1	60-1	46,XN	46,XN	47,XN,+4(x3,mos,~40%),+5(x3,mos,~40%),+6(x3),-7(x1,mos,~60%),-8(x1,mos,~60%),-9(x1,mos,~60%),+10(x3,mos,~40%),-12(x1,mos,~60%),+14(x3,mos,~40%),+17(x3,mos,~50%),+19(x3,mos,~40%),-20(x1,mos,~60%),+22(x3,mos,~30%)	47,XN,+6(x3),-7(x1,mos,~60%),-8(x1,mos,~60%),-9(x1,mos,~60%),-12(x1,mos,~60%),+17(x3,mos,~50%),-20(x1,mos,~60%)	FP	FP
M16581XSX2	60-2	46,XN	46,XN	44,XN,-3(x1,mos,~40%),-5(x1),+6(x3,mos,~60%),-7(x1,mos,~50%),-8(x1),+9(x3,mos,~50%),+11(x3),+12(x3,mos,~50%),-13(x1,mos,~30%),+14(x3,mos,~50%),-17(x1,mos,~30%),+18(x3,mos,~40%),-19(x1,mos,~50%),-20(x1),+21(x3,mos,~50%)	44,XN,-5(x1),+6(x3,mos,~60%),-7(x1,mos,~50%),-8(x1),+9(x3,mos,~50%),+11(x3),+12(x3,mos,~50%),+14(x3,mos,~50%),-19(x1,mos,~50%),-20(x1),+21(x3,mos,~50%)	FP	FP
M16581XSX3	60-3	45,XY,-22	45,XY,-22	46,XN,-13(x1,mos,~50%),-22(x1,mos,~70%)	46,XN,-13(x1,mos,~50%),-22(x1,mos,~70%)	TP	FP
M16583SYY1	61-1	47,XY,+21,	47,XY,+21,	47,XY,-1(x1,mos,~40%),+2(x3,mos,~30%),+7(x3,mos,~30%),-11(x1,mos,~30%),+15(x3),+16(x3,mos,~30%),+21(x3,mos,~50%)	47,XY,+15(x3),+21(x3,mos,~50%)	TP	TP
M16583SYY2	61-2	47,XX,+21,	47,XX,+21,	47,XN,-3(x1,mos,~30%),+8(x3,mos,~30%),-14(x1,mos,~30%),+16(x3,mos,~30%),+21(x3)	47,XN,+21(x3)	TP	TP
M16583SYY3	61-3	47,XX,+21,del(14q23.3-q32.33,40.100M)	47,XX,+21,del(14q23.3-q32.33,40.100M)	51,XXX,+X(x3),-1(x1,mos,~30%),-2(x1,mos,~50%),-3(x1,mos,~40%),+4(x3),-5(x1,mos,~50%),+8(x3),+9(x3,mos,~50%),+10(x3,mos,~50%),+11(x3,mos,~40%),-12(x1,mos,~40%),+14(x3,mos,~40%),+15(x3,mos,~40%),+16(x3,mos,~40%),+18(x3,mos,~30%),-19(x1,mos,~50%),+20(x3),+21(x3)	51,XXX,+X(x3),-2(x1,mos,~50%),+4(x3),-5(x1,mos,~50%),+8(x3),+9(x3,mos,~50%),+10(x3,mos,~50%),-19(x1,mos,~50%),+20(x3),+21(x3)	TP	TP
M16583SYY4	61-4	45,XY,-21,	45,XY,-21,	45,XN,-21(x1)	45,XN,-21(x1)	TP	TP
M16583SYY6	61-5	47,XX,+21,	47,XX,+21,	46,XN,+21(x3,mos,~40%)	46,XN	TP	FN
M16583SYY7	61-6	47,XY,+21,del(12q21.31-q24.33,53.321M)(mosaic,60%),del(4q12-q28.3,77.967M)(mosaic,60%)	47,XY,+21,del(12q21.31-q24.33,53.321M)(mosaic,60%),del(4q12-q28.3,77.967M)(mosaic,60%)	47,XY,+X(x2,mos,~30%),-7(x1,mos,~30%),+15(x3,mos,~50%),+18(x3,mos,~40%),+21(x3)	47,XY,+15(x3,mos,~50%),+21(x3)	TP	TP
NGS16365DML1	62-1	46,XN	46,XN	46,XN	46,XN	TN	TN
NGS16365DML2	62-2	46,XN,+10(mosaic,30%)	46,XN	46,XN	46,XN	FN	TN
